# Supplementary material for: High-resolution, genome-wide mapping of positive supercoiling in chromosomes
Source: eLife. 2021 Jul 19;10:e67236. doi: 10.7554/eLife.67236 (PMC8360656; doi:10.7554/eLife.67236)
Supplement: Figure 3—source data 1. [file elife-67236-fig3-data1.zip]

Archive with 4 entries (4 files):
- Figure 3A-source data 1_labeled.pdf
- __MACOSX/._Figure 3A-source data 1_labeled.pdf
- Figure 3A-source data 1.tif
- __MACOSX/._Figure 3A-source data 1.tif
